# Supplementary material for: Hepatitis E ORF2 Blocks Trophoblast Autophagy to Induce Miscarriage via LC3B Binding Rather than PI3K/Akt/mTOR Pathway Suppression
Source: Microorganisms. 2026 Jan 14;14(1):181. doi: 10.3390/microorganisms14010181 (PMC12843976; doi:10.3390/microorganisms14010181)
Supplement: Supplementary file 1 [file microorganisms-14-00181-s001.zip]

Archive with 2 entries (2 files):
- supporting information.pdf
- WB-figures.tif
